# Supplementary material for: excluderanges: exclusion sets for T2T-CHM13, GRCm39, and other genome assemblies
Source: Bioinformatics. 2023 Apr 17;39(4):btad198. doi: 10.1093/bioinformatics/btad198 (PMC10126321; doi:10.1093/bioinformatics/btad198)
Supplement: btad198_Supplementary_Data [file btad198_supplementary_data.zip]

Archive with 3 entries (3 files):
- Supplementary_Table_S1.xlsx
- Supplementary_Table_S2.xlsx
- Supplementary_Figure_S1.png
