# Supplementary material for: excluderanges: exclusion sets for T2T-CHM13, GRCm39, and other genome assemblies
Source: Bioinformatics. 2023 Apr 17;39(4):btad198. doi: 10.1093/bioinformatics/btad198 (PMC10126321; doi:10.1093/bioinformatics/btad198)
Supplement: btad198_Supplementary_Data [file btad198_supplementary_data.zip › Supplementary_Table_S1.xlsx]

## Sheet: Sheet1
Supplementary Table S1. Characteristics of exclusion sets. "AHub IDs" - AnnotationHub IDs for objects in Bioconductor version 3.16 and above; "Original/Filtered regions" - the number of regions in the original set and in the subset to the assembled (autosomal) chromosomes; "ID/URL" - ENCODE ID or URL for data download. "BEDbase ID" - unique identifies for BEDbase.org API access, "Ahub IDs BioC 3.…
Name	Assembly	Description	AHub IDs BioC 3.16 and above	Original Region count	Filtered Region count	Missing Chromosomes	Width, min/median/max, bp	Percent of the genome, %	Year last updated	Source	ID/URL	BEDbase ID	AHub IDs BioC 3.15 and 3.14
T2T.excluderanges	T2T-CHM13	Defined by the Boyle-Lab/Blacklist software, High Signal and Low Mappability regions	AH107304	2066	2066	chrY, chrMT	1001/9701/25738901	8.3582	2022	excluderanges	excluderanges	8329d8c624880308ab51ba05149a737d	NA
hg38.Kundaje.GRCh38_unified_Excludable	hg38	Defined as a combination of hg38.Lareau.hg38_peaks, hg38.Boyle.hg38-Excludable.v2, and hg38.Wimberley.peakPass60Perc_sorted, followed by manual curation. Supersedes hg38.Kundaje.GRCh38.Excludable.	AH107305	910	910	chrM	20/385/5407757	2.3175	2020	ENCODE	ENCFF356LFX	1a561729234c2844303a051b16f66656	AH95917
hg38.Bernstein.Mint_Excludable_GRCh38	hg38	Defined from Mint-ChIP (low input, multiplexed ChIP-seq) data	AH107306	12052	12052	chrM	502/2365/46435	0.9786	2019	ENCODE	ENCFF023CZC	80e335903b77b597b8245f9817fcd9cd	AH95915
hg38.Boyle.hg38-Excludable.v2	hg38	Defined by the Boyle-Lab/Blacklist software, High Signal and Low Mappability regions	AH107307	636	636	chrM	1201/10151/30590101	7.3557	2018	GitHub	https://github.com/Boyle-Lab/Blacklist/raw/master/lists/hg38-blacklist.v2.bed.gz	ac58962c9ec98fe9258c12092a0c8832	NA
hg38.Kundaje.GRCh38.Excludable	hg38	Defined by Anshul Kundaje as a part of ENCODE and modENCODE consortia	AH107308	38	38	chr6, chr7, chr8, chr9, chr11, chr12, chr13, chr14, chr15, chr17, chr18, chr19, chr22, chrX, chrY, chrM	221/301/1761	0.0012	2016	ENCODE	ENCFF419RSJ	cb701496bde7eeb18add96fdbc3b8b11	AH95916
hg38.Lareau.hg38.full.Excludable	hg38	ENCODE excludable regions combined with regions of high homology to mtDNA (NUMT regions)	AH107309	820	820	chrY, chrM	201/384/9421	0.0144	2017	GitHub	https://github.com/caleblareau/mitoblacklist/raw/master/combinedBlacklist/hg38.full.blacklist.bed	5a12c1de138ace1a73a45e6faf9ba669	NA
hg38.Reddy.wgEncodeDacMapabilityConsensusExcludable.hg38	hg38	Defined by the ENCODE consortium, includes satellite repeats (CATTC, GAATG, GAGTG, ACRO1), RepeatMasker repeats (ALR/Alpha, BSR/Beta), centromeric repeats, chrM, High/Low mappability islands. Has extra chromosomes, use keepStandardChromosomes() filtering	AH107310	401	396	NA	42/2520/618655	0.3182	2016	ENCODE	ENCFF220FIN	148622e896f6798f7c4abf448bab67c4	AH95918
hg38.Wimberley.peakPass60Perc_sorted	hg38	Defined by the ewimberley/peakPass software	AH107311	5078	5078	chrM	1001/2001/1852001	2.3875	2021	GitHub	https://github.com/ewimberley/peakPass/raw/main/excludedlists/hg38/peakPass60Perc_sorted.bed	f4a9bb19ed29e993592813e970e7dd90	NA
hg38.Wold.hg38mitoExcludable	hg38	Definition method unknown	AH107312	299	299	chr10, chr15, chr19, chrM	31/40/295	0.0006	2016	ENCODE	ENCFF940NTE	a714dcba99821801b5c426fba9c80988	AH95919
hg38.Yeo.eCLIP_Excludableregions.hg38liftover.bed.fixed	hg38	Defined from eCLIP data	AH107313	56	56	chr18, chr21, chrY	5/30/1850	0.0003	2019	ENCODE	ENCFF269URO	1a02a65fafefefd65ff4a060273304ed	AH95920
hg38.Nordin.CandRblacklist_hg38	hg38	Defined from CUT&RUN negative controls as 0.1% top significant SEACR peaks in over 30% of samples	NA	1049	885	NA	3/2880/93435	0.1451	2022	Publication	https://www.biorxiv.org/content/biorxiv/early/2022/11/14/2022.11.11.516118/DC2/embed/media-2.xlsx	b410448ba193fc3f0e99ca367e10b3b6	NA
hg19.Boyle.hg19-Excludable.v2	hg19	Defined by the Boyle-Lab/Blacklist software, High Signal and Low Mappability regions	AH107314	834	834	chrM	1101/9351/30590101	8.8824	2018	GitHub	https://github.com/Boyle-Lab/Blacklist/blob/master/lists/hg19-blacklist.v2.bed.gz?raw=true	6eb180d456f2f3b71b419e5fab107fc9	NA
hg19.Bernstein.Mint_Excludable_hg19	hg19	Defined from Mint-ChIP (low input, multiplexed ChIP-seq) data	AH107315	9035	9035	chrX, chrY, chrM	502/2418/49368	0.8111	2019	ENCODE	ENCFF200UUD	d1a6047ed5bec84acefe9c52cf63b593	AH95910
hg19.Birney.wgEncodeDacMapabilityConsensusExcludable	hg19	Defined by the ENCODE consortium, includes satellite repeats (CATTC, GAATG, GAGTG, ACRO1), RepeatMasker repeats (ALR/Alpha, BSR/Beta), centromeric repeats, chrM, High/Low mappability islands	AH107316	411	411	NA	42/2567/1400396	0.3743	2011	ENCODE	ENCFF001TDO	5b6b19dea85a8bc6007ef07a0960267b	AH95911
hg19.Crawford.wgEncodeDukeMapabilityRegionsExcludable	hg19	Defined by the ENCODE consortium, includes satellite repeats (CATTC, GAATG, GAGTG, ACRO1), RepeatMasker repeats (ALR/Alpha, BSR/Beta), human satellite repeat HSATII, chrM, ribosomal subunit consensus sequences LSU-rRNA_Hsa, SSU-rRNA_Hsa. Has extra chromosomes, use keepStandardChromosomes() filtering	AH107317	1649	1566	NA	21/553/160603	0.3269	2011	ENCODE	ENCFF001THR	dac2eda4e8687eb039611ac6cd595821	AH95912
hg19.Lareau.hg19.full.Excludable	hg19	ENCODE excludable regions combined with regions of high homology to mtDNA (NUMT regions)	AH107318	902	902	chrM	91/388/1400396	0.3424	2017	GitHub	https://github.com/caleblareau/mitoblacklist/raw/master/combinedBlacklist/hg19.full.blacklist.bed	d934d47e8035da9c5a1767c8153db4cc	NA
hg19.Wold.hg19mitoExcludable	hg19	Definition method unknown	AH107319	295	295	chr10, chr15, chr19, chrM	31/41/301	0.0006	2016	ENCODE	ENCFF055QTV	182046a0f055b0176178241a95cbd637	AH95913
hg19.Yeo.eCLIP_Excludableregions.hg19	hg19	Defined from eCLIP data, includes skyscraper, rRNA pseudogene, unreliably mapped satellite repeat, and low complexity skyscraper peak regions	AH107320	57	57	chr18, chr21, chrY	5/30/1850	0.0003	2019	ENCODE	ENCFF039QTN	350f49dc47e5307109e1e17d60223a31	AH95914
mm39.excluderanges	mm39	Defined by the Boyle-Lab/Blacklist software, High Signal and Low Mappability regions	AH107321	3147	3147	chrY, chrM	1101/12501/5487001	6.2721	2022	excluderanges	excluderanges	edc716833d4b5ee75c34a0692fc353d5	NA
mm10.Boyle.mm10-Excludable.v2	mm10	Defined by the Boyle-Lab/Blacklist software, High Signal and Low Mappability regions	AH107322	3435	3435	chrM	1001/8101/50585401	8.7683	2018	GitHub	https://github.com/Boyle-Lab/Blacklist/raw/master/lists/mm10-blacklist.v2.bed.gz	a5311e39fe1590de66c1df6a5881a942	NA
mm10.Hardison.Excludable.full	mm10	Definition method unknown	AH107323	7865	7865	NA	10/1301/220008	0.9546	2016	ENCODE	ENCFF790DJT	087541f51cf8c7d7078995d1bd95fd27	AH95921
mm10.Hardison.psuExcludable.mm10	mm10	Definition method unknown	AH107324	5552	5552	NA	3/529/220008	0.7337	2016	ENCODE	ENCFF226BDM	fc6b88f936c5cd880545943708e4c2af	AH95922
mm10.Kundaje.anshul.Excludable.mm10	mm10	Defined by Anshul Kundaje as a part of ENCODE and modENCODE consortia	AH107325	3010	3010	chrM	1001/1501/121601	0.3125	2016	ENCODE	ENCFF999QPV	e6a89a8432f4a69bae41f60ed0c7e704	AH95923
mm10.Kundaje.mm10.Excludable	mm10	Defined by Anshul Kundaje as a part of ENCODE and modENCODE consortia	AH107326	164	164	chrX, chrY, chrM	161/241/4331	0.0033	2016	ENCODE	ENCFF547MET	76c03b6c831f8fecdf4fee7adf2def6a	AH95924
mm10.Lareau.mm10.full.Excludable	mm10	ENCODE excludable regions combined with regions of high homology to mtDNA (NUMT regions)	AH107327	523	523	chrY, chrM	161/381/13031	0.0095	2017	GitHub	https://github.com/caleblareau/mitoblacklist/raw/master/combinedBlacklist/mm10.full.blacklist.bed	1bd30517be79d4d051308c693b822798	NA
mm10.Wold.mm10mitoExcludable	mm10	Definition method unknown	AH107328	123	123	chr7, chr14, chr15, chr16, chr19, chrX, chrY, chrM	31/40/3068	0.0006	2016	ENCODE	ENCFF759PJK	830f1ffd31689e3e7c22ff856f0ba02c	AH95925
mm10.Nordin.CandRblacklist_mm10	mm10	Defined from CUT&RUN negative controls as 0.1% top significant SEACR peaks in over 30% of samples	NA	559	559	NA	5/2648/82820	0.1025	2022	Publication	https://www.biorxiv.org/content/biorxiv/early/2022/11/14/2022.11.11.516118/DC3/embed/media-3.xlsx	cf3f5440b73fbbdc5b591a4bc6611a0e	NA
mm9.Lareau.mm9.full.Excludable	mm9	ENCODE excludable regions combined with regions of high homology to mtDNA (NUMT regions)	AH107329	3415	3415	chrM	201/1401/121601	0.3272	2017	GitHub	https://github.com/caleblareau/mitoblacklist/raw/master/combinedBlacklist/mm9.full.blacklist.bed	e903b285baefce8167367ce57a8c3d48	NA
mm9.Wold.mm9mitoExcludable	mm9	Definition method unknown	AH107330	123	123	chr7, chr14, chr15, chr16, chr19, chrX, chrY, chrM	31/40/3068	0.0006	2016	ENCODE	ENCFF299EZH	9b4389a6a4b937df8abd62dad30fa3a3	AH95926
ce11.Boyle.ce11-Excludable.v2	ce11	Defined by the Boyle-Lab/Blacklist software, High Signal and Low Mappability regions	AH107331	97	97	chrM	1301/5001/47501	0.7266	2018	GitHub	https://github.com/Boyle-Lab/Blacklist/raw/master/lists/ce11-blacklist.v2.bed.gz	7235114a78b1709be96f0d6a82b4ea36	NA
ce10.Boyle.ce10-Excludable.v2	ce10	Defined by the Boyle-Lab/Blacklist software, High Signal and Low Mappability regions	AH107332	100	100	chrM	1301/5401/1130801	2.1993	2018	GitHub	https://github.com/Boyle-Lab/Blacklist/raw/master/lists/ce10-blacklist.v2.bed.gz	6de11bb5f50ee015b23ac96f433f00bb	NA
ce10.Kundaje.ce10-Excludable	ce10	Defined by Anshul Kundaje, superseded by ce10.Boyle.ce10-Excludable.v2	AH107333	122	122	chrM	1001/2201/25801	0.3937	2012	Stanford.edu	http://mitra.stanford.edu/kundaje/akundaje/release/blacklists/ce10-C.elegans/ce10-blacklist.bed.gz	32b59590fa83161687cec4cabfa2bb2b	AH95908
danRer10.Domingues.Excludableed	danRer10	Defined manually using total RNA-seq.	AH107334	62	57	chr3, chr6, chr9, chr10, chr15, chr19, chr21, chr22, chr24, chrM	37/481/82628	0.0731	2020	GitHub	https://github.com/adomingues/redl_domingues_et_al_dev_2020/raw/main/blacklisted.bed	a0a94af275f858d63550005627d260b7	NA
danRer10.Yang.Supplemental_Table_19.ChIP-seq_black_list_in_the_zebrafish_genome	danRer10	Defined via MACS2 peak calling using ChIP-seq (PMID: 33239788)	AH107335	853	853	chrM	410/1170/6033	0.0774	2020	Publication	https://www.ncbi.nlm.nih.gov/pmc/articles/PMC8183574/bin/NIHMS1695157-supplement-Supplementary_Table_1-19.zip	78f5eb585019a4d795ef80159a597b15	NA
dm6.Boyle.dm6-Excludable.v2	dm6	Defined by the Boyle-Lab/Blacklist software, High Signal and Low Mappability regions	AH107336	182	182	chrM	1201/7401/236601	2.7194	2018	GitHub	https://github.com/Boyle-Lab/Blacklist/raw/master/lists/dm6-blacklist.v2.bed.gz	24186dc2aac492074d3de9caede730a0	NA
dm3.Boyle.dm3-Excludable.v2	dm3	Defined by the Boyle-Lab/Blacklist software, High Signal and Low Mappability regions	AH107337	271	248	chrM	1401/5701/127701	1.7485	2018	GitHub	https://github.com/Boyle-Lab/Blacklist/raw/master/lists/dm3-blacklist.v2.bed.gz	7427399e18d9c01e423b2f4963b409ea	NA
dm3.Kundaje.dm3-Excludable	dm3	Defined by Anshul Kundaje. Contains heterochromatin chromosomes chr2LHet. Superseded by dm3.Boyle.dm3-Excludable.v2	AH107338	492	306	chrM	1001/1851/24301	0.6889	2012	Stanford.edu	http://mitra.stanford.edu/kundaje/akundaje/release/blacklists/dm3-D.melanogaster/dm3-blacklist.bed.gz	0801a522159f7ebf2f669d8cade4aa8f	AH95909
TAIR10.Wimberley.predicted_excluded_list_sorted_0.6	TAIR10	Defined by the ewimberley/peakPass software	AH107339	887	887	chrMT, chrPltd	501/1001/60001	2.0944	2021	GitHub	https://github.com/ewimberley/peakPass/raw/main/excludedlists/tair10/predicted_excluded_list_sorted_0.6.bed	6f3a3ae3ee878b88a92093eb8e3fe982	NA
TAIR10.Klasfeld.arabidopsis_Excludable_20inputs	TAIR10	Defined by the Boyle-Lab/Blacklist software, High Signal and Low Mappability regions (DOI: 10.1101/2022.02.27.482177)	AH107340	83	83	chrMT, chrPltd	1301/14601/308301	2.3959	2021	GitHub	https://github.com/sklasfeld/GreenscreenProject/raw/main/data/arabidopsis_blacklist_20inputs.bed	aa1c99c2dd2aef874486b1c0c3bf6b92	NA
TAIR10.Klasfeld.arabidopsis_greenscreen_20inputs	TAIR10	Defined by the green screen pipeline (DOI: 10.1101/2022.02.27.482177)	AH107341	36	36	chrMT, chrPltd	121/7506/80842	0.4069	2021	GitHub	https://github.com/sklasfeld/GreenscreenProject/raw/main/data/arabidopsis_greenscreen_20inputs.bed	e5d66ee787a8cb0c76438bba768c2331	NA
T2T.Lareau.chm13v2.0_peaks	T2T-CHM13	Regions of high homology to mtDNA (NUMT regions) defined by caleblareau/mitoblacklist	AH107342	817	817	chrMT	201/384/9422	0.0138	2022	GitHub	https://github.com/caleblareau/mitoblacklist/raw/master/peaks/chm13v2.0_peaks.narrowPeak	354dfced295f54f70ae9656ca8f9b141	NA
hg38.Lareau.hg38_peaks	hg38	Regions of high homology to mtDNA (NUMT regions) defined by caleblareau/mitoblacklist	AH107343	784	784	chrY, chrM	201/385/9421	0.0139	2017	GitHub	https://github.com/caleblareau/mitoblacklist/raw/master/peaks/hg38_peaks.narrowPeak	9fa55701a3bd3e7a598d1d2815e3390f	NA
hg19.Lareau.hg19_peaks	hg19	Regions of high homology to mtDNA (NUMT regions) defined by caleblareau/mitoblacklist	AH107344	779	779	chrY, chrM	201/384/9422	0.0137	2017	GitHub	https://github.com/caleblareau/mitoblacklist/raw/master/peaks/hg19_peaks.narrowPeak	79e924141251afbd4cde0c38456913fd	NA
mm10.Lareau.mm10_peaks	mm10	Regions of high homology to mtDNA (NUMT regions) defined by caleblareau/mitoblacklist	AH107345	387	387	chrY, chrM	201/381/5011	0.0064	2017	GitHub	https://github.com/caleblareau/mitoblacklist/raw/master/peaks/mm10_peaks.narrowPeak	1b76ab775549e116da5e1a89aad7019b	NA
mm9.Lareau.mm9_peaks	mm9	Regions of high homology to mtDNA (NUMT regions) defined by caleblareau/mitoblacklist	AH107346	395	395	chrY, chrM	201/381/5011	0.0065	2017	GitHub	https://github.com/caleblareau/mitoblacklist/raw/master/peaks/mm9_peaks.narrowPeak	5c4b1cb28175b72bc56adb0bd7384dfd	NA
hg19.UCSC.numtS	hg19	Human NumtS mitochondrial sequence	AH107347	766	766	chrM, chrMT	12/212/14835	0.0175	2011	UCSC	numtS	cc4fd05fdfe015e4acd5111dac5b372f	NA
mm9.UCSC.numtS	mm9	Mouse NumtS mitochondrial sequence	AH107348	172	172	chr19, chrY, chrM	33/196/4654	0.0023	2011	UCSC	numtS	29dc50750f0535b6b9c746ee8371c211	NA
T2T.CHM13.chm13.draft_v2.0.cen_mask	T2T-CHM13	Centromeric satellite masking bed file (v2.0)	AH107349	23	23	chrY, chrM	2081535/5479655/31755449	6.4944	2022	CHM13	https://s3-us-west-2.amazonaws.com/human-pangenomics/T2T/CHM13/assemblies/annotation/chm13.draft_v2.0.cen_mask.bed	44138ebb0d3340e70164d12649a47dc8	NA
T2T.CHM13.chm13.draft_v1.1.telomere	T2T-CHM13	Telomere identified by the VGP pipeline (v1.1)	AH107350	48	48	chrM	1001/2964/4749	0.0045	2022	CHM13	https://s3-us-west-2.amazonaws.com/human-pangenomics/T2T/CHM13/assemblies/annotation/chm13.draft_v1.1.telomere.bed.gz	b72dd2fa5f8a916cc36960b93169c743	NA
T2T.UCSC.censat	T2T-CHM13	T2T peri/centromeric satellite annotation (v2.0, 20220329, CHM13 v2.0)	AH107351	2523	2523	chrM	2/17108/27638497	14.4957	2022	UCSChub	https://hgdownload.soe.ucsc.edu/hubs/GCA/009/914/755/GCA_009914755.4/bbi/GCA_009914755.4_T2T-CHM13v2.0.censat/censat.bb	f28798df2c4d72810e7c4626b5a62106	NA
T2T.UCSC.gap	T2T-CHM13	Locations of assembly gaps, as determine by strings of 'N' characters (v1.0)	AH107352	5	5	chr1, chr2, chr3, chr4, chr5, chr6, chr7, chr8, chr9, chr10, chr11, chr12, chr16, chr17, chr18, chr19, chr20, chrX, chrM	675001/2700001/4050001	0.3754	2021	UCSChub	http://t2t.gi.ucsc.edu/chm13/hub/t2t-chm13-v1.0/gap.bigBed	0747aae5f4cac92367a16c3eb1c7f3f1	NA
T2T.UCSC.hgUnique.hg38	T2T-CHM13	Regions unique to the T2T-CHM13 v2.0 assembly compared to the GRCh38/hg38 and GRCh37/hg19 reference assemblies	AH107353	615	615	chrM	2/15829/29694330	8.0625	2022	UCSChub	https://hgdownload.soe.ucsc.edu/hubs/GCA/009/914/755/GCA_009914755.4/bbi/GCA_009914755.4_T2T-CHM13v2.0.hgUnique/hgUnique.hg38.bb	c3839f43c53a3c47733388528b853690	NA
hg38.UCSC.centromere	hg38	Gaps from centromeres	AH107354	109	109	chrM	341/76959/4763585	1.9282	2014	UCSC	centromeres	0b1f161675fa0f52ac6d0d4f54b1efb9	NA
hg38.UCSC.telomere	hg38	Gaps from telomeres	AH107355	48	48	chrM	10000/10000/10000	0.0155	2018	UCSC	gap	79f964e68d5daa1462c52ca54855b06a	AH95938
hg38.UCSC.short_arm	hg38	Gaps on the short arm of the chromosome	AH107356	5	5	chr1, chr2, chr3, chr4, chr5, chr6, chr7, chr8, chr9, chr10, chr11, chr12, chr16, chr17, chr18, chr19, chr20, chrX, chrY, chrM	5000000/15990000/16990000	2.0876	2018	UCSC	gap	92fc8f64f92d525c6b92c9aab5e2c711	AH95937
hg38.UCSC.heterochromatin	hg38	Gaps from large blocks of heterochromatin	AH107357	11	11	chr3, chr4, chr5, chr6, chr8, chr10, chr12, chr14, chr15, chr17, chr18, chr20, chr22, chrX, chrM	20000/207000/30000000	2.3452	2018	UCSC	gap	8af7b48ab48183229d3bc72005040dc1	AH95935
hg38.UCSC.contig	hg38	Gaps between contigs in scaffolds	AH107358	285	285	chrM	100/50000/400000	0.3309	2018	UCSC	gap	2dd1b22f2add15bc7508580d18bc9495	AH95934
hg38.UCSC.scaffold	hg38	Gaps between scaffolds in chromosome assemblies. Has extra chromosomes, use keepStandardChromosomes() filtering	AH107359	478	254	chr8, chrM	10/796/180000	0.0976	2018	UCSC	gap	de0c7f42f29fb83ac393e86a2ec28374	AH95936
hg19.UCSC.centromere	hg19	Gaps from centromeres	AH107360	24	24	chrM, chrMT	3000000/3000000/3000000	2.3258	2020	UCSC	gap	26ecf1381b6323791656f800ad39b69c	AH95927
hg19.UCSC.telomere	hg19	Gaps from telomeres	AH107361	46	46	chr17, chrM, chrMT	10000/10000/10000	0.0149	2020	UCSC	gap	2bcad8794847411e9b3f52ff39c4f377	AH95933
hg19.UCSC.short_arm	hg19	Gaps on the short arm of the chromosome	AH107362	5	5	chr1, chr2, chr3, chr4, chr5, chr6, chr7, chr8, chr9, chr10, chr11, chr12, chr16, chr17, chr18, chr19, chr20, chrX, chrY, chrM, chrMT	5201193/15990000/16990000	2.1695	2020	UCSC	gap	e09fac8aedf1230ab77ac4194fd75784	AH95932
hg19.UCSC.heterochromatin	hg19	Gaps from large blocks of heterochromatin	AH107363	12	12	chr3, chr4, chr5, chr6, chr8, chr10, chr12, chr14, chr15, chr17, chr18, chr20, chr22, chrX, chrM, chrMT	20000/128500/30000000	2.3412	2020	UCSC	gap	8ea9b6cdfe68a4b4111e5b03157af371	AH95930
hg19.UCSC.clone	hg19	Gaps between clones in the same map contig. Has extra chromosomes, use keepStandardChromosomes() filtering	AH107364	207	107	chr13, chr14, chr22, chrM, chrMT	40442/50000/486181	0.1979	2020	UCSC	gap	4f3b1098a0f4ea5e81747f4414a8d294	AH95928
hg19.UCSC.contig	hg19	Gaps between contigs in scaffolds	AH107365	163	163	chrM, chrMT	700/50000/4200000	0.5207	2020	UCSC	gap	a4da41916b0b213d4e3b89f5ab20e1e8	AH95929
mm39.UCSC.centromere	mm39	Gaps from centromeres	AH107366	20	20	chrY, chrM	2890000/2890000/2890000	2.1223	2020	UCSC	gap	1aa3f73ffa8e6d498f0f3f22e0302472	NA
mm39.UCSC.telomere	mm39	Gaps from telomeres	AH107367	42	42	chrM	100000/100000/100000	0.1542	2020	UCSC	gap	883bdae38244c6f0e0facfbd4fcc601b	NA
mm39.UCSC.short_arm	mm39	Gaps on the short arm of the chromosome	AH107368	21	21	chrM	10000/10000/10000	0.0077	2020	UCSC	gap	f61de62eae0898943e6c9d163b0a3989	NA
mm39.UCSC.contig	mm39	Gaps between contigs in scaffolds	AH107369	60	60	chr3, chr18, chrM	8000/50000/500000	0.1567	2020	UCSC	gap	732437d9fcb8992b2e5c6513bfed2586	NA
mm39.UCSC.scaffold	mm39	Gaps between scaffolds in chromosome assemblies	AH107370	181	115	chr1, chr15, chr19, chrM	27/50000/522000	0.2575	2020	UCSC	gap	97e738326c0681f5ebe94b0d28d058c5	AH95939
mm10.UCSC.centromere	mm10	Gaps from centromeres	AH107371	20	20	chrY, chrM	2890000/2890000/2890000	2.1207	2021	UCSC	gap	b0f9aa3cc8a4a43f59b463891b5d12c8	AH95945
mm10.UCSC.telomere	mm10	Gaps from telomeres	AH107372	42	42	chrM	100000/100000/100000	0.1541	2021	UCSC	gap	051090e82c227bcc55dba3e953bc6daa	AH95944
mm10.UCSC.short_arm	mm10	Gaps on the short arm of the chromosome	AH107373	21	21	chrM	10000/10000/10000	0.0077	2021	UCSC	gap	f4d2d6fe334deca5800ca9ae39ce95ce	AH95940
mm10.UCSC.clone	mm10	Gaps between clones in the same map contig. Has extra chromosomes, use keepStandardChromosomes() filtering	AH107374	114	4	chr1, chr3, chr4, chr5, chr7, chr8, chr9, chr10, chr11, chr12, chr13, chr14, chr16, chr17, chr18, chr19, chrX, chrY, chrM	50000/50000/50000	0.0073	2021	UCSC	gap	9ecfce46335e4d5b3a1230b69690a25a	AH95941
mm10.UCSC.contig	mm10	Gaps between contigs in scaffolds	AH107375	104	104	chrM	717/55000/800000	0.3483	2021	UCSC	gap	82d2374cf5524a2b13dcf9c3dc487d6f	AH95943
mm10.UCSC.other	mm10	Sequence of Ns in the assembly that were not marked as gaps in the AGP (A Golden Path) assembly definition file. Has extra chromosomes, use keepStandardChromosomes() filtering	AH107376	384	383	chrM	1/100/300000	0.2236	2021	UCSC	gap	75662812e5eb228b25c9ae5a28fbb402	AH95948
mm9.UCSC.centromere	mm9	Gaps from centromeres	AH107377	21	21	chrM	3000000/3000000/3000000	2.373	2007	UCSC	gap	99e4d2c9a794d321bfcf01709787caac	NA
mm9.UCSC.fragment	mm9	Gaps between the contigs of a draft clone. (In this context, a contig is a set of overlapping sequence reads). Has extra chromosomes, use keepStandardChromosomes() filtering	AH107378	709	436	chr6, chr15, chrM	100/100/222253	0.127	2007	UCSC	gap	ecf3f802759c5dc93f1446b6942c58b3	NA
mm9.UCSC.contig	mm9	Gaps between contigs in scaffolds. Has extra chromosomes, use keepStandardChromosomes() filtering	AH107379	281	105	chrM	1700/50000/10000000	1.1305	2007	UCSC	gap	4dd8bb54f6432144c045619337d8212e	NA
danRer10.UCSC.contig	danRer10	Gaps between contigs in scaffolds	AH107380	2338	2338	chrM	100/100/100	0.0174	2015	UCSC	gap	5d41a9fa328769b63734e11e6ae4252b	NA
danRer10.UCSC.scaffold	danRer10	Gaps between scaffolds in chromosome assemblies	AH107381	18955	16496	chrM	10/100/100	0.1161	2015	UCSC	gap	a5feefb2d573d265f1085043c208c2ed	NA
dm6.UCSC.other	dm6	Sequence of Ns in the assembly that were not marked as gaps in the AGP (A Golden Path) assembly definition file	AH107382	572	268	chrM	13/100/53860	0.3565	2014	UCSC	gap	11a80264dcdad6c0868ea48637a799df	NA
dm3.UCSC.contig	dm3	Gaps between contigs in scaffolds	AH107383	37665	7	chr3R, chrM	100/100/18000	0.0154	2006	UCSC	gap	f9822a0f88047e92cf92824fe025b2f2	NA
dm3.UCSC.scaffold	dm3	Gaps between scaffolds in chromosome assemblies	AH107384	8	1	chr2L, chr2R, chr3L, chr3R, chr4, chrM	72000/72000/72000	0.0598	2006	UCSC	gap	d4e31a2c488de8ff335b0cb779c9cef5	NA
TAIR10.UCSC.araTha1.gap	TAIR10	Gaps in the May 2011 Arabidopsis thaliana genome assembly	AH107385	357	357	chrMT, chrPltd	1/2/53000	0.1556	2013	UCSChub	https://genome-test.gi.ucsc.edu/~hiram/hubs/Plants/araTha1/bbi/araTha1.gap.bb	74585119b9b90d3b4ad077b10b487d39	NA
