# Supplementary material for: excluderanges: exclusion sets for T2T-CHM13, GRCm39, and other genome assemblies
Source: Bioinformatics. 2023 Apr 17;39(4):btad198. doi: 10.1093/bioinformatics/btad198 (PMC10126321; doi:10.1093/bioinformatics/btad198)
Supplement: btad198_Supplementary_Data [file btad198_supplementary_data.zip › Supplementary_Table_S2.xlsx]

## Sheet: percent_gap_overlap
Supplementary Table S2. Gap overlap statistics for human and mouse exclusion sets. "% centromeres/short arms/telomeres covered" - proportion of gap regions covered by the corresponding exclusion set. "% regions intersecting centromeres/short arms/telomeres" - proportion of exclusion regions from a set covering gaps (number of overlapping regions over total).
Name	% centromeres covered	% regions intersecting centromeres	% short arms covered	% regions intersecting short arms	% telomeres covered	% regions intersecting telomeres
T2T.excluderanges	93.58	2.27% (47/2066)	74.13	1.79% (37/2066)	94.59	2.18% (45/2066)
hg38.Bernstein.Mint_Excludable_GRCh38	< 1.0	0.04% (5/12052)	0	0% (0/12052)	0	0% (0/12052)
hg38.Boyle.hg38-Excludable.v2	99.08	4.56% (29/636)	58.91	0.47% (3/636)	72.72	5.5% (35/636)
hg38.Kundaje.GRCh38_unified_Excludable	99.4	2.97% (27/910)	0	0% (0/910)	< 1.0	0.11% (1/910)
hg38.Kundaje.GRCh38.Excludable	< 1.0	7.89% (3/38)	0	0% (0/38)	0	0% (0/38)
hg38.Lareau.hg38.full.Excludable	< 1.0	0.37% (3/820)	0	0% (0/820)	0	0% (0/820)
hg38.Reddy.wgEncodeDacMapabilityConsensusExcludable.hg38	0	0% (0/396)	0	0% (0/396)	< 1.0	0.25% (1/396)
hg38.Wimberley.peakPass60Perc_sorted	59.6	26.98% (1370/5078)	< 1.0	0.08% (4/5078)	< 1.0	0.41% (21/5078)
hg38.Wold.hg38mitoExcludable	0	0% (0/299)	0	0% (0/299)	0	0% (0/299)
hg38.Yeo.eCLIP_Excludableregions.hg38liftover	0	0% (0/56)	0	0% (0/56)	0	0% (0/56)
hg38.Nordin.CandRblacklist_hg38	4.13	60.34% (534/885)	0	0% (0/885)	1.42	0.79% (7/885)
hg19.Bernstein.Mint_Excludable_hg19	0	0% (0/9035)	0	0% (0/9035)	0	0% (0/9035)
hg19.Birney.wgEncodeDacMapabilityConsensusExcludable	< 1.0	3.89% (16/411)	0	0% (0/411)	< 1.0	0.24% (1/411)
hg19.Boyle.hg19-Excludable.v2	100	2.88% (24/834)	92.26	0.48% (4/834)	62.85	3.48% (29/834)
hg19.Crawford.wgEncodeDukeMapabilityRegionsExcludable	< 1.0	0.45% (7/1566)	0	0% (0/1566)	0	0% (0/1566)
hg19.Lareau.hg19.full.Excludable	< 1.0	1.77% (16/902)	0	0% (0/902)	< 1.0	0.11% (1/902)
hg19.Wold.hg19mitoExcludable	0	0% (0/295)	0	0% (0/295)	0	0% (0/295)
hg19.Yeo.eCLIP_Excludableregions.hg19	0	0% (0/57)	0	0% (0/57)	0	0% (0/57)
mm39.excluderanges	83.3	1.11% (35/3147)	43.66	0.89% (28/3147)	76.19	0.51% (16/3147)
mm10.Boyle.mm10-Excludable.v2	88.07	1.08% (37/3435)	100	0.12% (4/3435)	76.19	0.47% (16/3435)
mm10.Hardison.Excludable.full	0	0% (0/7865)	0	0% (0/7865)	0	0% (0/7865)
mm10.Hardison.psuExcludable.mm10	0	0% (0/5552)	0	0% (0/5552)	0	0% (0/5552)
mm10.Kundaje.anshul.Excludable.mm10	0	0% (0/3010)	0	0% (0/3010)	0	0% (0/3010)
mm10.Kundaje.mm10.Excludable	0	0% (0/164)	0	0% (0/164)	0	0% (0/164)
mm10.Lareau.mm10.full.Excludable	0	0% (0/523)	0	0% (0/523)	0	0% (0/523)
mm10.Wold.mm10mitoExcludable	0	0% (0/123)	0	0% (0/123)	0	0% (0/123)
mm10.Nordin.CandRblacklist_mm10	< 1.0	1.97% (11/559)	< 1.0	0.36% (2/559)	0	0% (0/559)
